# Supplementary material for: Exploring the Longitudinal Stability of Food Neophilia and Dietary Quality and Their Prospective Relationship in Older Adults: A Cross-Lagged Panel Analysis
Source: Nutrients. 2023 Mar 1;15(5):1248. doi: 10.3390/nu15051248 (PMC10005135; doi:10.3390/nu15051248)
Supplement: Supplementary file 1 [file nutrients-15-01248-s001.zip]

Archive with 1 entries (1 files):
- nutrients-2228115-supplementary.pdf
